# Supplementary material for: Lecanicilliumcauligalbarum sp. nov. (Cordycipitaceae, Hypocreales), a novel fungus isolated from a stemborer in the Yao Ren National Forest Mountain Park, Guizhou
Source: MycoKeys. 2018 Dec 4;(43):59–74. doi: 10.3897/mycokeys.43.30203 (PMC6290046; doi:10.3897/mycokeys.43.30203)
Supplement: XML Treatment for Lecanicillium cauligalbarum [file mycokeys.43.30203-treatment1.xml]

<!DOCTYPE tp:taxon-treatment
  PUBLIC "-//TaxonX//DTD Taxonomic Treatment Publishing DTD v0 20100105//EN" "tax-treatment-NSO.dtd">
<tp:taxon-treatment xmlns:tp="http://www.plazi.org/taxpub"><tp:treatment-meta><kwd-group><label>Taxon classification</label><kwd><named-content xmlns:xlink="http://www.w3.org/1999/xlink" content-type="kingdom">Fungi</named-content></kwd><kwd><named-content xmlns:xlink="http://www.w3.org/1999/xlink" content-type="order">Hypocreales</named-content></kwd><kwd><named-content xmlns:xlink="http://www.w3.org/1999/xlink" content-type="family">Cordycipitaceae</named-content></kwd></kwd-group><mixed-citation publication-type="journal"><person-group><name><surname>Zhou</surname><given-names>Ye-Ming</given-names></name><name><surname>Zhi</surname><given-names>Jun-Rui</given-names></name><name><surname>Ye</surname><given-names>Mao</given-names></name><name><surname>Zhang</surname><given-names>Zhi-Yuan</given-names></name><name><surname>Yue</surname><given-names>Wen-Bo</given-names></name><name><surname>Zou</surname><given-names>Xiao</given-names></name></person-group><article-title><italic><tp:taxon-name><tp:taxon-name-part taxon-name-part-type="genus" reg="Lecanicillium">Lecanicillium</tp:taxon-name-part><tp:taxon-name-part taxon-name-part-type="species" reg="cauligalbarum">cauligalbarum</tp:taxon-name-part></tp:taxon-name></italic> sp. nov. (<tp:taxon-name><tp:taxon-name-part taxon-name-part-type="family">Cordycipitaceae</tp:taxon-name-part></tp:taxon-name>, <tp:taxon-name><tp:taxon-name-part taxon-name-part-type="order">Hypocreales</tp:taxon-name-part></tp:taxon-name>), a novel fungus isolated from a stemborer in the Yao Ren National Forest Mountain Park, Guizhou</article-title><source>MycoKeys</source><day>4</day><month>12</month><year>2018</year><volume>2018</volume><issue>43</issue><fpage>59</fpage><lpage>74</lpage><pub-id pub-id-type="doi">10.3897/mycokeys.43.30203</pub-id></mixed-citation></tp:treatment-meta><tp:nomenclature><tp:taxon-name>
            <tp:taxon-name-part taxon-name-part-type="genus" reg="Lecanicillium">Lecanicillium</tp:taxon-name-part>
            <tp:taxon-name-part taxon-name-part-type="species" reg="cauligalbarum">cauligalbarum</tp:taxon-name-part>
            <object-id xmlns:xlink="http://www.w3.org/1999/xlink" content-type="mycobank" xlink:type="simple">827984</object-id>
          </tp:taxon-name><tp:taxon-authority>X. Zou, J.R. Zhi &amp; Y.M. Zhou</tp:taxon-authority><tp:taxon-status xmlns:xlink="http://www.w3.org/1999/xlink" xlink:type="simple">sp. nov.</tp:taxon-status><xref ref-type="fig" rid="F3">Figure 3</xref></tp:nomenclature><tp:treatment-sec sec-type="diagnosis" id="SECID0E3SCI"><title>Diagnosis.</title><p>Characterised by phialides gradually tapering towards the apex, solitary or 2–3 whorls, 9–14.4 × 1.4–1.8 µm. Conidia cylindric, aseptate, 3.6–6.3 × 0.9–1.8 μm.</p></tp:treatment-sec><tp:treatment-sec sec-type="material" id="SECID0EBTCI"><title>Type.</title><p>CHINA, Guizhou Province, Sandu county (107°53', 107°58'E; 24°54', 25°59'N, approximately 560–1365 m above sea level), September 2015, Yeming Zhou &amp; Xiao Zou. Sequences from isolated strains (GZUIFRZHJ01 and GZUIFRZHJ02) have been deposited in GenBank (accession numbers to be provided).</p></tp:treatment-sec><tp:treatment-sec sec-type="description" id="SECID0EGTCI"><title>Description.</title><p>Colony on <abbrev xmlns:xlink="http://www.w3.org/1999/xlink" xlink:title="potato dextrose agar" id="ABBRID0EMTCI" xlink:type="simple">PDA</abbrev> 15 mm in diameter after 7 days, 33 mm in diameter after 14 days at 25 °C, colony circular, white, cottony, umbonate, with radiating surface texture from above, with clear radial crack and primrose-yellow from reverse. Mycelium 0.9–1.8 μm wide, hyaline, smooth, septated, branched. Conidiophores usually arising from aerial hyphae, sporulate abundant. Phialides gradually tapering towards the apex, solitary or 2–3 whorls, 9–14.4 × 1.4–1.8 µm. Conidia cylindric, aseptate, 3.6–6.3 × 0.9–1.8 μm. In culture, both phialides and conidia are of similar general shape and size to those found on the host stemborer.</p><fig id="F3" position="float" orientation="portrait"><label>Figure 3.</label><caption><p><italic><tp:taxon-name><tp:taxon-name-part taxon-name-part-type="genus" reg="Lecanicillium">Lecanicillium</tp:taxon-name-part><tp:taxon-name-part taxon-name-part-type="species" reg="cauligalbarum">cauligalbarum</tp:taxon-name-part></tp:taxon-name></italic>. <bold>a</bold> Synnemata emerged from the corpse of a stemborer (<tp:taxon-name><tp:taxon-name-part taxon-name-part-type="order">Lepidoptera</tp:taxon-name-part></tp:taxon-name>) <bold>b</bold> Culture plate, showing the front (upper) and the back (lower) of the colony, cultured on <abbrev xmlns:xlink="http://www.w3.org/1999/xlink" xlink:title="potato dextrose agar" id="ABBRID0EMUCI" xlink:type="simple">PDA</abbrev> medium <bold>c–e</bold> Phialides solitary or in 2–3 whorls <bold>f–g</bold> Conidia. Scale bars: 10 mm (<bold>b, c, e</bold>), 5 μm (<bold>d, f, g</bold>).</p></caption><graphic xmlns:xlink="http://www.w3.org/1999/xlink" xlink:href="mycokeys-43-059-g003.jpg" position="float" orientation="portrait" xlink:type="simple" id="oo_247557.jpg"/></fig><!--PageBreak--><!--PageBreak--><!--PageBreak--></tp:treatment-sec><tp:treatment-sec sec-type="host" id="SECID0EAVCI"><title>Host.</title><p>Stemborer (<tp:taxon-name><tp:taxon-name-part taxon-name-part-type="order">Lepidoptera</tp:taxon-name-part></tp:taxon-name>) hidden amongst wooden sticks.</p></tp:treatment-sec><tp:treatment-sec sec-type="habitat" id="SECID0ELVCI"><title>Habitat and distribution.</title><p>Hidden amongst pieces of wood in humid forests of southwest China.</p></tp:treatment-sec><tp:treatment-sec sec-type="etymology" id="SECID0EQVCI"><title>Etymology.</title><p>The epithet ‘<italic><tp:taxon-name><tp:taxon-name-part taxon-name-part-type="genus" reg="Lecanicillium"/><tp:taxon-name-part taxon-name-part-type="species" reg="cauligalbarum">cauligalbarum</tp:taxon-name-part></tp:taxon-name></italic>’ refers to the host (stemborer).</p></tp:treatment-sec><tp:treatment-sec sec-type="Teleomorph" id="SECID0EAWCI"><title>Teleomorph.</title><p>Not known.</p></tp:treatment-sec><tp:treatment-sec sec-type="remarks" id="SECID0EFWCI"><title>Remarks.</title><p>With regard to phylogenetic relationships, <italic><tp:taxon-name><tp:taxon-name-part taxon-name-part-type="genus" reg="Lecanicillium">L.</tp:taxon-name-part><tp:taxon-name-part taxon-name-part-type="species" reg="cauligalbarum">cauligalbarum</tp:taxon-name-part></tp:taxon-name></italic> is closely related to the <italic><tp:taxon-name><tp:taxon-name-part taxon-name-part-type="genus" reg="Lecanicillium">L.</tp:taxon-name-part><tp:taxon-name-part taxon-name-part-type="species" reg="fungicola">fungicola</tp:taxon-name-part></tp:taxon-name></italic> clade and <italic><tp:taxon-name><tp:taxon-name-part taxon-name-part-type="genus" reg="Lecanicillium">L.</tp:taxon-name-part><tp:taxon-name-part taxon-name-part-type="species" reg="fusisporum">fusisporum</tp:taxon-name-part></tp:taxon-name></italic>. The two strains (GZUIFRZHJ01 and GZUIFRZHJ02) formed a distinct lineage. All <italic><tp:taxon-name><tp:taxon-name-part taxon-name-part-type="genus" reg="Lecanicillium">Lecanicillium</tp:taxon-name-part></tp:taxon-name></italic> species were included in the phylogenetic analysis except for <italic><tp:taxon-name><tp:taxon-name-part taxon-name-part-type="genus" reg="Lecanicillium">L.</tp:taxon-name-part><tp:taxon-name-part taxon-name-part-type="species" reg="evansii">evansii</tp:taxon-name-part></tp:taxon-name></italic> for which sequence data could not be located in public databases, although <xref ref-type="bibr" rid="B34">Zare and Gams (2001)</xref> published <abbrev xmlns:xlink="http://www.w3.org/1999/xlink" xlink:title="internal transcribed spacer" id="ABBRID0ECYCI" xlink:type="simple">ITS</abbrev> sequences. The morphological features of <italic><tp:taxon-name><tp:taxon-name-part taxon-name-part-type="genus" reg="Lecanicillium">L.</tp:taxon-name-part><tp:taxon-name-part taxon-name-part-type="species" reg="evansii">evansii</tp:taxon-name-part></tp:taxon-name></italic> include brownish-cream to brown reverse, phialides solitary or up to 3–4 per node and two types of the conidia, slightly falcate with a pointed end macroconidia 4.5–7.5 × 0.8–1.2 µm and slightly curved microconidia 2.0–3.0 × 0.8–1.2 µm (<xref ref-type="bibr" rid="B34">Zare and Gams 2001</xref>). <italic><tp:taxon-name><tp:taxon-name-part taxon-name-part-type="genus" reg="Lecanicillium">L.</tp:taxon-name-part><tp:taxon-name-part taxon-name-part-type="species" reg="evansii">evansii</tp:taxon-name-part></tp:taxon-name></italic> is distinct from <italic><tp:taxon-name><tp:taxon-name-part taxon-name-part-type="genus" reg="Lecanicillium">L.</tp:taxon-name-part><tp:taxon-name-part taxon-name-part-type="species" reg="cauligalbarum">cauligalbarum</tp:taxon-name-part></tp:taxon-name></italic>, which has conidia of 3.6–6.3 × 0.9–1.8 μm and 9–14.4 × 1.4–1.8 µm phialides.</p><p>In morphology <italic><tp:taxon-name><tp:taxon-name-part taxon-name-part-type="genus" reg="Lecanicillium">L.</tp:taxon-name-part><tp:taxon-name-part taxon-name-part-type="species" reg="cauligalbarum">cauligalbarum</tp:taxon-name-part></tp:taxon-name></italic>is is similar to <italic><tp:taxon-name><tp:taxon-name-part taxon-name-part-type="genus" reg="Lecanicillium">L.</tp:taxon-name-part><tp:taxon-name-part taxon-name-part-type="species" reg="aphanocladii">aphanocladii</tp:taxon-name-part></tp:taxon-name></italic>, <italic><tp:taxon-name><tp:taxon-name-part taxon-name-part-type="genus" reg="Lecanicillium">L.</tp:taxon-name-part><tp:taxon-name-part taxon-name-part-type="species" reg="attenuatum">attenuatum</tp:taxon-name-part></tp:taxon-name></italic> and <italic><tp:taxon-name><tp:taxon-name-part taxon-name-part-type="genus" reg="Lecanicillium">L.</tp:taxon-name-part><tp:taxon-name-part taxon-name-part-type="species" reg="nodulosum">nodulosum</tp:taxon-name-part></tp:taxon-name></italic> with regard to the short conidiogenous cell (Table <xref ref-type="table" rid="T3">3</xref>). However, <italic><tp:taxon-name><tp:taxon-name-part taxon-name-part-type="genus" reg="Lecanicillium">L.</tp:taxon-name-part><tp:taxon-name-part taxon-name-part-type="species" reg="cauligalbarum">cauligalbarum</tp:taxon-name-part></tp:taxon-name></italic> is distinguished by the pattern of spore production and the frequency of the wheel structure.</p><table-wrap id="T3" position="float" orientation="portrait"><label>Table 3.</label><caption><p>Morphological comparison among <italic><tp:taxon-name><tp:taxon-name-part taxon-name-part-type="genus" reg="Lecanicillium">Lecanicillium</tp:taxon-name-part><tp:taxon-name-part taxon-name-part-type="species" reg="cauligalbarum">cauligalbarum</tp:taxon-name-part></tp:taxon-name></italic> and the other related species.</p></caption><table id="TID0EHZCI" rules="all"><tbody><tr><th rowspan="1" colspan="1">Species</th><th rowspan="1" colspan="1">Colonies</th><th rowspan="1" colspan="1">Conidiogenous cell</th><th rowspan="1" colspan="1">Conidia</th><th rowspan="1" colspan="1">Refrence</th></tr><tr><td rowspan="1" colspan="1">
                    <italic><tp:taxon-name>
                        <tp:taxon-name-part taxon-name-part-type="genus" reg="Lecanicillium">Lecanicillium</tp:taxon-name-part>
                        <tp:taxon-name-part taxon-name-part-type="species" reg="acerosum">acerosum</tp:taxon-name-part>
                      </tp:taxon-name></italic>
                  </td><td rowspan="1" colspan="1">White, yellow reverse</td><td rowspan="1" colspan="1">Solitary or up to 4–5, 30–32×1.8–2.2 μm</td><td rowspan="1" colspan="1">Macroconidia fusiform, straight to slightly falcate, 15–20×1.6–2.2 μm, microconidia fusiform, 4.5–7.5×1.0–1.5 μm</td><td rowspan="1" colspan="1">
                    <xref ref-type="bibr" rid="B34">Zare and Gams 2001</xref>
                  </td></tr><tr><td rowspan="1" colspan="1">
                    <italic><tp:taxon-name>
                        <tp:taxon-name-part taxon-name-part-type="genus" reg="Lecanicillium">L.</tp:taxon-name-part>
                        <tp:taxon-name-part taxon-name-part-type="species" reg="antillanum">antillanum</tp:taxon-name-part>
                      </tp:taxon-name></italic>
                  </td><td rowspan="1" colspan="1">White, cream-coloured reverse</td><td rowspan="1" colspan="1">Solitary or up to 6, subulate, 18–31×1 μm (at the top)</td><td rowspan="1" colspan="1">Macroconidia fusiform, 11–18×0.8–1.5 μm, microconidia ellipsoidal, 3–4×0.8–1.2 μm</td><td rowspan="1" colspan="1">
                    <xref ref-type="bibr" rid="B34">Zare and Gams 2001</xref>
                  </td></tr><tr><td rowspan="1" colspan="1">
                    <italic><tp:taxon-name>
                        <tp:taxon-name-part taxon-name-part-type="genus" reg="Lecanicillium">L.</tp:taxon-name-part>
                        <tp:taxon-name-part taxon-name-part-type="species" reg="aphanocladii">aphanocladii</tp:taxon-name-part>
                      </tp:taxon-name></italic>
                  </td><td rowspan="1" colspan="1">White, red, reddish-white to cream-coloured reverse</td><td rowspan="1" colspan="1">Solitary, in pairs, verticillate, flask-shaped in the beginning, tapering into a thread-like neck, 4.5–11×1.0–1.8 μm</td><td rowspan="1" colspan="1">Solitary, oval to sub-globose, 2.7–4×1.5–2.2 μm</td><td rowspan="1" colspan="1">
                    <xref ref-type="bibr" rid="B34">Zare and Gams 2001</xref>
                  </td></tr><tr><td rowspan="1" colspan="1">
                    <italic><tp:taxon-name>
                        <tp:taxon-name-part taxon-name-part-type="genus" reg="Lecanicillium">L.</tp:taxon-name-part>
                        <tp:taxon-name-part taxon-name-part-type="species" reg="aranearum">aranearum</tp:taxon-name-part>
                      </tp:taxon-name></italic>
                  </td><td rowspan="1" colspan="1">White, yellowish-cream reverse</td><td rowspan="1" colspan="1">Tapering towards the apex, 20–30×1.2–1.5 μm</td><td rowspan="1" colspan="1">Straight or curved, usually asymmetrically narrowed or subacute at the ends, 5–8×0.7–1.5 μm</td><td rowspan="1" colspan="1">
                    <xref ref-type="bibr" rid="B34">Zare and Gams 2001</xref>
                  </td></tr><tr><td rowspan="1" colspan="1">
                    <italic><tp:taxon-name>
                        <tp:taxon-name-part taxon-name-part-type="genus" reg="Lecanicillium">L.</tp:taxon-name-part>
                        <tp:taxon-name-part taxon-name-part-type="species" reg="araneicola">araneicola</tp:taxon-name-part>
                      </tp:taxon-name></italic>
                  </td><td rowspan="1" colspan="1">White, creamy-white reverse</td><td rowspan="1" colspan="1">Solitary or in whorls of 2–4, slender, tapering toward the tip, (14-)19–31.5×1–2 μm</td><td rowspan="1" colspan="1">Macroconidia slightly curved to nearly straight, (7.5-)8.5–12(-14)×1.5–2 μm, microconidia allantoid to ellipsoidal with round ends, 3–5×1–2 μm</td><td rowspan="1" colspan="1">
                    <xref ref-type="bibr" rid="B24">Sukarno et al. 2009</xref>
                  </td></tr><tr><td rowspan="1" colspan="1">
                    <italic><tp:taxon-name>
                        <tp:taxon-name-part taxon-name-part-type="genus" reg="Lecanicillium">L.</tp:taxon-name-part>
                        <tp:taxon-name-part taxon-name-part-type="species" reg="araneogenum">araneogenum</tp:taxon-name-part>
                      </tp:taxon-name></italic>
                  </td><td rowspan="1" colspan="1">White to light grey, light yellow reverse</td><td rowspan="1" colspan="1">Produced in whorls of (1-)2–6(-8), 30–64×1.1–3.2 μm</td><td rowspan="1" colspan="1">Forming mostly globose heads, cylindric, 3.2–8.6×1.3–1.6 μm</td><td rowspan="1" colspan="1">
                    <xref ref-type="bibr" rid="B3">Chen et al. 2017</xref>
                  </td></tr><tr><td rowspan="1" colspan="1">
                    <italic><tp:taxon-name>
                        <tp:taxon-name-part taxon-name-part-type="genus" reg="Lecanicillium">L.</tp:taxon-name-part>
                        <tp:taxon-name-part taxon-name-part-type="species" reg="attenuatum">attenuatum</tp:taxon-name-part>
                      </tp:taxon-name></italic>
                  </td><td rowspan="1" colspan="1">White, yellowish-white reverse</td><td rowspan="1" colspan="1">Up to 3–5 per node, 9–15.5×1–2 μm</td><td rowspan="1" colspan="1">Cylindrical with attenuate base, 4.5–6.5×1.5–2.0 μm</td><td rowspan="1" colspan="1">
                    <xref ref-type="bibr" rid="B34">Zare and Gams 2001</xref>
                  </td></tr><tr><td rowspan="1" colspan="1">
                    <bold><italic><tp:taxon-name>
                          <tp:taxon-name-part taxon-name-part-type="genus" reg="Lecanicillium">L.</tp:taxon-name-part>
                          <tp:taxon-name-part taxon-name-part-type="species" reg="cauligalbarum">cauligalbarum</tp:taxon-name-part>
                        </tp:taxon-name></italic></bold>
                  </td><td rowspan="1" colspan="1">White, primrose-yellow reverse</td><td rowspan="1" colspan="1">Solitary or 2–3 whorls, 9–14.4×1.4–1.8 μm</td><td rowspan="1" colspan="1">Cylindrical, 3.6–6.3×0.9–1.8 μm</td><td rowspan="1" colspan="1">
                    <bold>This work</bold>
                  </td></tr><tr><td rowspan="1" colspan="1">
                    <italic><tp:taxon-name>
                        <tp:taxon-name-part taxon-name-part-type="genus" reg="Lecanicillium">L.</tp:taxon-name-part>
                        <tp:taxon-name-part taxon-name-part-type="species" reg="dimorphum">dimorphum</tp:taxon-name-part>
                      </tp:taxon-name></italic>
                  </td><td rowspan="1" colspan="1">White, cream to brownish-cream, red reverse</td><td rowspan="1" colspan="1">Two kinds: solitary or 4–5 whorls, 14–30×1.0–1.5μm; short, 5–12×0.7–1.5 μm</td><td rowspan="1" colspan="1">Macroconidia falcate with sharply pointed ends, usually evenly curved, 6–11×1.5–2.5μm, microconidia oval to ellipsoidal, 2.5–4.5×1.0–1.5 μm</td><td rowspan="1" colspan="1">
                    <xref ref-type="bibr" rid="B34">Zare and Gams 2001</xref>
                  </td></tr><tr><td rowspan="1" colspan="1">
                    <italic><tp:taxon-name>
                        <tp:taxon-name-part taxon-name-part-type="genus" reg="Lecanicillium">L.</tp:taxon-name-part>
                        <tp:taxon-name-part taxon-name-part-type="species" reg="evansii">evansii</tp:taxon-name-part>
                      </tp:taxon-name></italic>
                  </td><td rowspan="1" colspan="1">White, creamy, brownish-cream to brown reverse,</td><td rowspan="1" colspan="1">Solitary or up to 3–4 per node, 20–45×1–1.2 μm</td><td rowspan="1" colspan="1">Macroconidia slightly falcate, 4.5–7.5×0.8–1.2μm, microconidia ellipsoidal or curved, 2.0–3.0×0.8–1.2 μm</td><td rowspan="1" colspan="1">
                    <xref ref-type="bibr" rid="B34">Zare and Gams 2001</xref>
                  </td></tr><tr><td rowspan="1" colspan="1">
                    <italic><tp:taxon-name>
                        <tp:taxon-name-part taxon-name-part-type="genus" reg="Lecanicillium">L.</tp:taxon-name-part>
                        <tp:taxon-name-part taxon-name-part-type="species" reg="flavidum">flavidum</tp:taxon-name-part>
                      </tp:taxon-name></italic>
                  </td><td rowspan="1" colspan="1">Greyish-white to citron-yellow, citron-yellow reverse</td><td rowspan="1" colspan="1">In whorls, 12–35×1.5–2.5 μm, 0.5–1 μm at the tips</td><td rowspan="1" colspan="1">Mostly fusiform, long-ellipsoidal to almost cylindrical, slightly sickle-shaped, 4–8×1.5–2 μm</td><td rowspan="1" colspan="1">
                    <xref ref-type="bibr" rid="B35">Zare and Gams 2008</xref>
                  </td></tr><tr><td rowspan="1" colspan="1">
                    <tp:taxon-name>
                      <tp:taxon-name-part taxon-name-part-type="genus" reg="Lecanicillium">L.</tp:taxon-name-part>
                      <tp:taxon-name-part taxon-name-part-type="species" reg="fungicola">fungicola</tp:taxon-name-part>
                      <tp:taxon-name-part taxon-name-part-type="infraspecific-rank">var.</tp:taxon-name-part>
                      <tp:taxon-name-part taxon-name-part-type="variety" reg="aleophilum">aleophilum</tp:taxon-name-part>
                    </tp:taxon-name>
                  </td><td rowspan="1" colspan="1">White, reverse uncoloured</td><td rowspan="1" colspan="1">Whorls of 3–10, 15–30×1.5–2.5 μm, 0.5–1.5 μm at the tips</td><td rowspan="1" colspan="1">Oblong, fusiform, long ellipsoidal to almost cylindrical, irregular size, 4.5–8×1–2.5 μm</td><td rowspan="1" colspan="1">
                    <xref ref-type="bibr" rid="B35">Zare and Gams 2008</xref>
                  </td></tr><tr><td rowspan="1" colspan="1">
                    <tp:taxon-name>
                      <tp:taxon-name-part taxon-name-part-type="genus" reg="Lecanicillium">L.</tp:taxon-name-part>
                      <tp:taxon-name-part taxon-name-part-type="species" reg="fungicola">fungicola</tp:taxon-name-part>
                      <tp:taxon-name-part taxon-name-part-type="infraspecific-rank">var.</tp:taxon-name-part>
                      <tp:taxon-name-part taxon-name-part-type="variety" reg="fungicola">fungicola</tp:taxon-name-part>
                    </tp:taxon-name>
                  </td><td rowspan="1" colspan="1">Dirty white, reverse uncoloured</td><td rowspan="1" colspan="1">Whorls of 3–7, 14–20(-45)×1.5–3μm, 0.5–1 μm at the tip</td><td rowspan="1" colspan="1">Fusiform, long-ellipsoidal to almost cylindrical, sickle-shaped, very unequal size, 4–9(-12)×1.5–2.5(-3.5) μm</td><td rowspan="1" colspan="1">
                    <xref ref-type="bibr" rid="B35">Zare and Gams 2008</xref>
                  </td></tr><tr><td rowspan="1" colspan="1">
                    <italic><tp:taxon-name>
                        <tp:taxon-name-part taxon-name-part-type="genus" reg="Lecanicillium">L.</tp:taxon-name-part>
                        <tp:taxon-name-part taxon-name-part-type="species" reg="fusisporum">fusisporum</tp:taxon-name-part>
                      </tp:taxon-name></italic>
                  </td><td rowspan="1" colspan="1">White, with red reverse and pigment diffusing</td><td rowspan="1" colspan="1">Solitary or up to 5, 16–26×1.0–1.5 μm</td><td rowspan="1" colspan="1">Fusiform, straight and rather broad, 3–5×1.5–2.0 μm</td><td rowspan="1" colspan="1">
                    <xref ref-type="bibr" rid="B34">Zare and Gams 2001</xref>
                  </td></tr><tr><td rowspan="1" colspan="1">
                    <italic><tp:taxon-name>
                        <tp:taxon-name-part taxon-name-part-type="genus" reg="Lecanicillium">L.</tp:taxon-name-part>
                        <tp:taxon-name-part taxon-name-part-type="species" reg="kalimantanense">kalimantanense</tp:taxon-name-part>
                      </tp:taxon-name></italic>
                  </td><td rowspan="1" colspan="1">White, creamy-white reverse</td><td rowspan="1" colspan="1">Solitary or more often in whorls of 2–5, slender, tapering toward the apex, 12.5–36×1–2 μm</td><td rowspan="1" colspan="1">Acerose to fusoid with pointed ends, slightly curved, of varying size, (3.5-)4.5–12×1–2 μm</td><td rowspan="1" colspan="1">
                    <xref ref-type="bibr" rid="B24">Sukarno et al. 2009</xref>
                  </td></tr><tr><td rowspan="1" colspan="1">
                    <italic><tp:taxon-name>
                        <tp:taxon-name-part taxon-name-part-type="genus" reg="Lecanicillium">L.</tp:taxon-name-part>
                        <tp:taxon-name-part taxon-name-part-type="species" reg="lecanii">lecanii</tp:taxon-name-part>
                      </tp:taxon-name></italic>
                  </td><td rowspan="1" colspan="1">Yellowish-white, deep yellow reverse</td><td rowspan="1" colspan="1">Aculeate and strongly tapering, singly or up to 6, 11–20(-30)×1.3–1.8 μm</td><td rowspan="1" colspan="1">Typically short-ellipsoidal, 2.5–3.5(-4.2)×1–1.5 μm, homogeneous in size and shape</td><td rowspan="1" colspan="1">
                    <xref ref-type="bibr" rid="B34">Zare and Gams 2001</xref>
                  </td></tr><tr><td rowspan="1" colspan="1">
                    <italic><tp:taxon-name>
                        <tp:taxon-name-part taxon-name-part-type="genus" reg="Lecanicillium">L.</tp:taxon-name-part>
                        <tp:taxon-name-part taxon-name-part-type="species" reg="longisporum">longisporum</tp:taxon-name-part>
                      </tp:taxon-name></italic>
                  </td><td rowspan="1" colspan="1">White to sulphur-yellow, cream-coloured to pale yellow reverse</td><td rowspan="1" colspan="1">Tapering towards the apex(sub-aculeate), singly or up to 5–6 or on secondary phialides, 20–40×1.2–2.7 μm</td><td rowspan="1" colspan="1">Produced in globose heads, ellipsoidal to oblong-oval, 5.0–10.5×1.5–2.5 μm</td><td rowspan="1" colspan="1">
                    <xref ref-type="bibr" rid="B34">Zare and Gams 2001</xref>
                  </td></tr><tr><td rowspan="1" colspan="1">
                    <italic><tp:taxon-name>
                        <tp:taxon-name-part taxon-name-part-type="genus" reg="Lecanicillium">L.</tp:taxon-name-part>
                        <tp:taxon-name-part taxon-name-part-type="species" reg="muscarium">muscarium</tp:taxon-name-part>
                      </tp:taxon-name></italic>
                  </td><td rowspan="1" colspan="1">White, cream-coloured or uncoloured reverse</td><td rowspan="1" colspan="1">Solitary or up to 6 (less frequent than in <italic><tp:taxon-name><tp:taxon-name-part taxon-name-part-type="genus" reg="Lecanicillium">L.</tp:taxon-name-part><tp:taxon-name-part taxon-name-part-type="species" reg="lecanii">lecanii</tp:taxon-name-part></tp:taxon-name></italic>), (15-)20–35×1–1.5 μm</td><td rowspan="1" colspan="1">Produced in globose heads, ellipsoidal to subcylindrical, more irregular in size and shape, (2-)2.5–5.5(-6)×1–1.5(-1.8) μm</td><td rowspan="1" colspan="1">
                    <xref ref-type="bibr" rid="B34">Zare and Gams 2001</xref>
                  </td></tr><tr><td rowspan="1" colspan="1">
                    <italic><tp:taxon-name>
                        <tp:taxon-name-part taxon-name-part-type="genus" reg="Lecanicillium">L.</tp:taxon-name-part>
                        <tp:taxon-name-part taxon-name-part-type="species" reg="nodulosum">nodulosum</tp:taxon-name-part>
                      </tp:taxon-name></italic>
                  </td><td rowspan="1" colspan="1">White, cream-coloured reverse</td><td rowspan="1" colspan="1">Subulate, up to 6, 10–20×1.5 μm</td><td rowspan="1" colspan="1">Produced in heads of about 10μm diam., oval, 2.5–4.5×1.2–1.5 μm</td><td rowspan="1" colspan="1">
                    <xref ref-type="bibr" rid="B34">Zare and Gams 2001</xref>
                  </td></tr><tr><td rowspan="1" colspan="1">
                    <italic><tp:taxon-name>
                        <tp:taxon-name-part taxon-name-part-type="genus" reg="Lecanicillium">L.</tp:taxon-name-part>
                        <tp:taxon-name-part taxon-name-part-type="species" reg="pissodis">pissodis</tp:taxon-name-part>
                      </tp:taxon-name></italic>
                  </td><td rowspan="1" colspan="1">White, ceram to yellow reverse</td><td rowspan="1" colspan="1">Solitary, up to 3, 16-(18–28)-38×1–2 μm</td><td rowspan="1" colspan="1">Up to more than 50 formed in globose droplets, cylindrical to oval, very variable in size and shape, 4–9.2×1.6–2.4 μm</td><td rowspan="1" colspan="1">
                    <xref ref-type="bibr" rid="B17">Kope and Leal 2006</xref>
                  </td></tr><tr><td rowspan="1" colspan="1">
                    <italic><tp:taxon-name>
                        <tp:taxon-name-part taxon-name-part-type="genus" reg="Lecanicillium">L.</tp:taxon-name-part>
                        <tp:taxon-name-part taxon-name-part-type="species" reg="primulinum">primulinum</tp:taxon-name-part>
                      </tp:taxon-name></italic>
                  </td><td rowspan="1" colspan="1">Pale yellow, yellowish-brown reverse, brownish-yellow pigment</td><td rowspan="1" colspan="1">Solitary or in whorls of 2–5, tapering toward the tip, 20–50(-85)×0.8–1.8 μm</td><td rowspan="1" colspan="1">Macroconidia ellipsoidal to cylindrical, 5.0–9.5×1.2–2.5 μm, microconidia oval to ellipsoidal, 3.0–4.8×1.0–2.5 μm</td><td rowspan="1" colspan="1">
                    <xref ref-type="bibr" rid="B14">Kaifuchi et al. 2013</xref>
                  </td></tr><tr><td rowspan="1" colspan="1">
                    <italic><tp:taxon-name>
                        <tp:taxon-name-part taxon-name-part-type="genus" reg="Lecanicillium">L.</tp:taxon-name-part>
                        <tp:taxon-name-part taxon-name-part-type="species" reg="psalliotae">psalliotae</tp:taxon-name-part>
                      </tp:taxon-name></italic>
                  </td><td rowspan="1" colspan="1">White and red, reddish-cream to cream-coloured reverse, red to purple pigment</td><td rowspan="1" colspan="1">Aculeate, solitary or more often 3–4(-6) in whorls on each node, 25–35×1.0–1.5 μm</td><td rowspan="1" colspan="1">Macroconidia curved, falcated, 5–10×1.2–1.7 μm, microconidia oval or ellipsoidal, 2.7–3.7×1–1.5 μm</td><td rowspan="1" colspan="1">
                    <xref ref-type="bibr" rid="B34">Zare and Gams 2001</xref>
                  </td></tr><tr><td rowspan="1" colspan="1">
                    <italic><tp:taxon-name>
                        <tp:taxon-name-part taxon-name-part-type="genus" reg="Lecanicillium">L.</tp:taxon-name-part>
                        <tp:taxon-name-part taxon-name-part-type="species" reg="restrictum">restrictum</tp:taxon-name-part>
                      </tp:taxon-name></italic>
                  </td><td rowspan="1" colspan="1">Yellowish-white, reverse yellowish-white to pale yellow</td><td rowspan="1" colspan="1">Solitary or in whorls of 2–5, tapering toward the tip, (12-)17–30(-36)×0.5–1.5 μm, 0.3–0.5 μm wide on the tip</td><td rowspan="1" colspan="1">Macroconidia fusiform or slightly falcate, (5-)6–10(-12)×1–1.5 μm, microconidia ovate, ellipsoidal, obovate or fusoid, frequently slightly curved, 2.5–3×1–1.5 μm</td><td rowspan="1" colspan="1">
                    <xref ref-type="bibr" rid="B5">Crous et al. 2018</xref>
                  </td></tr><tr><td rowspan="1" colspan="1">
                    <italic><tp:taxon-name>
                        <tp:taxon-name-part taxon-name-part-type="genus" reg="Lecanicillium">L.</tp:taxon-name-part>
                        <tp:taxon-name-part taxon-name-part-type="species" reg="sabanense">sabanense</tp:taxon-name-part>
                      </tp:taxon-name></italic>
                  </td><td rowspan="1" colspan="1">Pale yellow to duller yellow, orange reverse</td><td rowspan="1" colspan="1">Solitary or in whorls of 2–4, 13–19×1.0–2.0 μm, gradually tapering to 0.5–1.0 μm</td><td rowspan="1" colspan="1">Forming mostly globose heads, 9–20 μm diam, ellipsoidal to ovoid, 3.5–4.5×1.5–2.0 μm</td><td rowspan="1" colspan="1">
                    <xref ref-type="bibr" rid="B4">Chiriví-Salomón et al. 2015</xref>
                  </td></tr><tr><td rowspan="1" colspan="1">
                    <italic><tp:taxon-name>
                        <tp:taxon-name-part taxon-name-part-type="genus" reg="Lecanicillium">L.</tp:taxon-name-part>
                        <tp:taxon-name-part taxon-name-part-type="species" reg="saksenae">saksenae</tp:taxon-name-part>
                      </tp:taxon-name></italic>
                  </td><td rowspan="1" colspan="1">White, creamy white reverse</td><td rowspan="1" colspan="1">Solitary or often in whorls of 2–4, slender, tapering towards the apex, 14.5–36×1.0–2.0 μm</td><td rowspan="1" colspan="1">Macroconidia slightly curved, 6–13×1.5–2 μm, microconidia ellipsoidal to fusoid with round ends, nearly straight to slightly curved, 2.5–5×1.5–2 μm</td><td rowspan="1" colspan="1">
                    <xref ref-type="bibr" rid="B24">Sukarno et al. 2009</xref>
                  </td></tr><tr><td rowspan="1" colspan="1">
                    <italic><tp:taxon-name>
                        <tp:taxon-name-part taxon-name-part-type="genus" reg="Lecanicillium">L.</tp:taxon-name-part>
                        <tp:taxon-name-part taxon-name-part-type="species" reg="subprimulinum">subprimulinum</tp:taxon-name-part>
                      </tp:taxon-name></italic>
                  </td><td rowspan="1" colspan="1">Creamy, primrose-yellow reverse</td><td rowspan="1" colspan="1">Tapering towards apex, discrete, solitary or up to 2–3 per node, 19–32×1.5–3.5 μm</td><td rowspan="1" colspan="1">Ovoid to ellipsoidal, elongated, straight or slightly curved, 4–15×2–6 μm</td><td rowspan="1" colspan="1">
                    <xref ref-type="bibr" rid="B12">Huang et al. 2018</xref>
                  </td></tr><tr><td rowspan="1" colspan="1">
                    <italic><tp:taxon-name>
                        <tp:taxon-name-part taxon-name-part-type="genus" reg="Lecanicillium">L.</tp:taxon-name-part>
                        <tp:taxon-name-part taxon-name-part-type="species" reg="testudineum">testudineum</tp:taxon-name-part>
                      </tp:taxon-name></italic>
                  </td><td rowspan="1" colspan="1">White, centrally raised, wrinkled, reverse pale yellow to greyish-yellow</td><td rowspan="1" colspan="1">Solitary or in whorls of 2–4, tapering toward the tip, (13-)16–45(-53)×0.5–1 μm (exceptionally 80 μm long), 0.5–1 μm wide on the tip</td><td rowspan="1" colspan="1">Macroconidia fusiform or slightly falcate, 3.5–6(-6.5)×1–1.5 μm, microconidia ovate, ellipsoidal or fusoid, curved to reniform, 2–3.5×1–1.5 μm</td><td rowspan="1" colspan="1">
                    <xref ref-type="bibr" rid="B5">Crous et al. 2018</xref>
                  </td></tr><tr><td rowspan="1" colspan="1">
                    <italic><tp:taxon-name>
                        <tp:taxon-name-part taxon-name-part-type="genus" reg="Lecanicillium">L.</tp:taxon-name-part>
                        <tp:taxon-name-part taxon-name-part-type="species" reg="tenuipes">tenuipes</tp:taxon-name-part>
                      </tp:taxon-name></italic>
                  </td><td rowspan="1" colspan="1">White, reverse uncoloured</td><td rowspan="1" colspan="1">Arising singly or in scanty whorls, 20–35(-40)×1.2–1.5 μm</td><td rowspan="1" colspan="1">Microconidia ellipsoidal, straight, 3.0–5.5(-6.5)×1.0–1.5 μm, microconidia fusiform to falcate, 8–17×1.5–1.8 μm</td><td rowspan="1" colspan="1"><xref ref-type="bibr" rid="B9">Gams et al. 1984</xref>; <xref ref-type="bibr" rid="B34">Zare and Gams 2001</xref></td></tr><tr><td rowspan="1" colspan="1">
                    <italic><tp:taxon-name>
                        <tp:taxon-name-part taxon-name-part-type="genus" reg="Lecanicillium">L.</tp:taxon-name-part>
                        <tp:taxon-name-part taxon-name-part-type="species" reg="uredinophilum">uredinophilum</tp:taxon-name-part>
                      </tp:taxon-name></italic>
                  </td><td rowspan="1" colspan="1">White to cream coloured, reverse cream coloured</td><td rowspan="1" colspan="1">Produced singly or in whorls of up to 3–5, 20–60×1–2.5(-3) μm</td><td rowspan="1" colspan="1">Cylindric, oblong or ellipsoid, 3–9×1.8–3 μm</td><td rowspan="1" colspan="1">
                    <xref ref-type="bibr" rid="B22">Park et al. 2016</xref>
                  </td></tr><tr><td rowspan="1" colspan="1">
                    <italic><tp:taxon-name>
                        <tp:taxon-name-part taxon-name-part-type="genus" reg="Lecanicillium">L.</tp:taxon-name-part>
                        <tp:taxon-name-part taxon-name-part-type="species" reg="wallacei">wallacei</tp:taxon-name-part>
                      </tp:taxon-name></italic>
                  </td><td rowspan="1" colspan="1">White, cream-coloured to creamish-brown reverse</td><td rowspan="1" colspan="1">Sollitary or up to 3–4, aculeate, (14-)17–25(29)×0.7–1.2 μm</td><td rowspan="1" colspan="1">Macroconidia, fusiform to falcate, (7.0-)8.5–10.5(-12.5)×1.0–1.5 μm, microconidia ellipsoidal to slightly falcate, (3.0-)4.0–5.5(-6.5)×0.7–1.2 μm</td><td rowspan="1" colspan="1"><xref ref-type="bibr" rid="B34">Zare and Gams 2001</xref>, <xref ref-type="bibr" rid="B35">2008</xref></td></tr></tbody></table></table-wrap><!--PageBreak--><!--PageBreak--></tp:treatment-sec><ref-list><ref id="B34"><mixed-citation xmlns:xlink="http://www.w3.org/1999/xlink" xlink:type="simple"><person-group><name name-style="western"><surname>Zare</surname><given-names>R</given-names></name><name name-style="western"><surname>Gams</surname><given-names>W</given-names></name></person-group> (<year>2001</year>) <article-title>The genera <italic><tp:taxon-name><tp:taxon-name-part taxon-name-part-type="genus">Lecanicillium</tp:taxon-name-part></tp:taxon-name></italic> and <italic><tp:taxon-name><tp:taxon-name-part taxon-name-part-type="genus">Simplicillium</tp:taxon-name-part></tp:taxon-name></italic> gen. nov.</article-title><source>Nova Hedwigia</source><volume>73</volume>: <fpage>1</fpage>–<lpage>50</lpage>.</mixed-citation></ref><ref id="B24"><mixed-citation xmlns:xlink="http://www.w3.org/1999/xlink" xlink:type="simple"><person-group><name name-style="western"><surname>Sukarno</surname><given-names>N</given-names></name><name name-style="western"><surname>Kurihara</surname><given-names>Y</given-names></name><name name-style="western"><surname>Park</surname><given-names>J-Y</given-names></name><name name-style="western"><surname>Inaba</surname><given-names>S</given-names></name><name name-style="western"><surname>Ando</surname><given-names>K</given-names></name><name name-style="western"><surname>Harayama</surname><given-names>S</given-names></name><name name-style="western"><surname>Ilyas</surname><given-names>M</given-names></name><name name-style="western"><surname>Mangunwardoyo</surname><given-names>W</given-names></name><name name-style="western"><surname>Sjamsuridzal</surname><given-names>W</given-names></name><name name-style="western"><surname>Yuniarti</surname><given-names>E</given-names></name><name name-style="western"><surname>Saraswati</surname><given-names>R</given-names></name><name name-style="western"><surname>Widyastuti</surname><given-names>Y</given-names></name></person-group> (<year>2009</year>) <italic><tp:taxon-name><tp:taxon-name-part taxon-name-part-type="genus">Lecanicillium</tp:taxon-name-part></tp:taxon-name></italic> and <italic><tp:taxon-name><tp:taxon-name-part taxon-name-part-type="genus">Verticillium</tp:taxon-name-part></tp:taxon-name></italic> species from Indonesia and Japan including three new species. Mycoscience 50: 369–379. <ext-link xlink:type="simple" ext-link-type="doi" xlink:href="10.1007/S10267-009-0493-1">https://doi.org/10.1007/S10267-009-0493-1</ext-link></mixed-citation></ref><ref id="B3"><mixed-citation xmlns:xlink="http://www.w3.org/1999/xlink" xlink:type="simple"><person-group><name name-style="western"><surname>Chen</surname><given-names>WH</given-names></name><name name-style="western"><surname>Han</surname><given-names>YF</given-names></name><name name-style="western"><surname>Liang</surname><given-names>ZQ</given-names></name><name name-style="western"><surname>Jin</surname><given-names>DC</given-names></name></person-group> (<year>2017</year>) <italic><tp:taxon-name><tp:taxon-name-part taxon-name-part-type="genus">Lecanicillium</tp:taxon-name-part><tp:taxon-name-part taxon-name-part-type="species">araneogenum</tp:taxon-name-part></tp:taxon-name></italic> sp. nov., a new araneogenous fungus. Phytotaxa 305: 29–34. <ext-link xlink:type="simple" ext-link-type="doi" xlink:href="10.11646/phytotaxa.305.1.4">https://doi.org/10.11646/phytotaxa.305.1.4</ext-link></mixed-citation></ref><ref id="B35"><mixed-citation xmlns:xlink="http://www.w3.org/1999/xlink" xlink:type="simple"><person-group><name name-style="western"><surname>Zare</surname><given-names>R</given-names></name><name name-style="western"><surname>Gams</surname><given-names>W</given-names></name></person-group> (<year>2008</year>) <article-title>A revision of the <italic><tp:taxon-name><tp:taxon-name-part taxon-name-part-type="genus">Verticillium</tp:taxon-name-part></tp:taxon-name></italic><tp:taxon-name><tp:taxon-name-part taxon-name-part-type="genus"/><tp:taxon-name-part taxon-name-part-type="species">fungicola</tp:taxon-name-part></tp:taxon-name> species complex and its affinity with the genus <italic><tp:taxon-name><tp:taxon-name-part taxon-name-part-type="genus">Lecanicillium</tp:taxon-name-part></tp:taxon-name></italic>.</article-title><source>Mycological Research</source><volume>112</volume>: <fpage>811</fpage>–<lpage>824</lpage>. <ext-link xlink:type="simple" ext-link-type="doi" xlink:href="10.1016/j.mycres.2008.01.019">https://doi.org/10.1016/j.mycres.2008.01.019</ext-link></mixed-citation></ref><ref id="B17"><mixed-citation xmlns:xlink="http://www.w3.org/1999/xlink" xlink:type="simple"><person-group><name name-style="western"><surname>Kope</surname><given-names>HH</given-names></name><name name-style="western"><surname>Leal</surname><given-names>I</given-names></name></person-group> (<year>2006</year>) <article-title>A new species of <italic><tp:taxon-name><tp:taxon-name-part taxon-name-part-type="genus">Lecanicillium</tp:taxon-name-part></tp:taxon-name></italic> isolated from the white pine weevil.</article-title><source>Mycotaxon</source><volume>94</volume>: <fpage>331</fpage>–<lpage>340</lpage>.</mixed-citation></ref><ref id="B14"><mixed-citation xmlns:xlink="http://www.w3.org/1999/xlink" xlink:type="simple"><person-group><name name-style="western"><surname>Kaifuchi</surname><given-names>S</given-names></name><name name-style="western"><surname>Nonaka</surname><given-names>K</given-names></name><name name-style="western"><surname>Mori</surname><given-names>M</given-names></name><name name-style="western"><surname>Shiomi</surname><given-names>K</given-names></name><name name-style="western"><surname>Ōmura</surname><given-names>S</given-names></name><name name-style="western"><surname>Masuma</surname><given-names>R</given-names></name></person-group> (<year>2013</year>) <italic><tp:taxon-name><tp:taxon-name-part taxon-name-part-type="genus">Lecanicillium</tp:taxon-name-part><tp:taxon-name-part taxon-name-part-type="species">primulinum</tp:taxon-name-part></tp:taxon-name></italic>, a new hyphomycete (<tp:taxon-name><tp:taxon-name-part taxon-name-part-type="family">Cordycipitaceae</tp:taxon-name-part></tp:taxon-name>) from soils in the Okinawa’s main island and the Bonin Islands, Japan. Mycoscience 54: 291–296. <ext-link xlink:type="simple" ext-link-type="doi" xlink:href="10.1016/j.myc.2012.10.006">https://doi.org/10.1016/j.myc.2012.10.006</ext-link></mixed-citation></ref><ref id="B5"><mixed-citation xmlns:xlink="http://www.w3.org/1999/xlink" xlink:type="simple"><person-group><name name-style="western"><surname>Crous</surname><given-names>PW</given-names></name><name name-style="western"><surname>Wingfield</surname><given-names>MJ</given-names></name><name name-style="western"><surname>Burgess</surname><given-names>TI</given-names></name><name name-style="western"><surname>Hardy</surname><given-names>GESJ</given-names></name><name name-style="western"><surname>Gené</surname><given-names>J</given-names></name><name name-style="western"><surname>Guarro</surname><given-names>J</given-names></name><name name-style="western"><surname>Baseia</surname><given-names>IG</given-names></name><name name-style="western"><surname>García</surname><given-names>D</given-names></name><name name-style="western"><surname>Gusmão</surname><given-names>LFP</given-names></name><name name-style="western"><surname>Souza-Motta</surname><given-names>CM</given-names></name><name name-style="western"><surname>Thangavel</surname><given-names>R</given-names></name><name name-style="western"><surname>Adamčík</surname><given-names>S</given-names></name><name name-style="western"><surname>Barili</surname><given-names>A</given-names></name><name name-style="western"><surname>Barnes</surname><given-names>CW</given-names></name><name name-style="western"><surname>Bezerra</surname><given-names>JDP</given-names></name><name name-style="western"><surname>Bordallo</surname><given-names>JJ</given-names></name><name name-style="western"><surname>Cano-Lira</surname><given-names>JF</given-names></name><name name-style="western"><surname>de Oliveira</surname><given-names>RJV</given-names></name><name name-style="western"><surname>Ercole</surname><given-names>E</given-names></name><name name-style="western"><surname>Hubka</surname><given-names>V</given-names></name><name name-style="western"><surname>Iturrieta-González</surname><given-names>I</given-names></name><name name-style="western"><surname>Kubátová</surname><given-names>A</given-names></name><name name-style="western"><surname>Martín</surname><given-names>MP</given-names></name><name name-style="western"><surname>Moreau</surname><given-names>PA</given-names></name><name name-style="western"><surname>Morte</surname><given-names>A</given-names></name><name name-style="western"><surname>Ordoñez</surname><given-names>ME</given-names></name><name name-style="western"><surname>Rodríguez</surname><given-names>A</given-names></name><name name-style="western"><surname>Stchigel</surname><given-names>AM</given-names></name><name name-style="western"><surname>Vizzini</surname><given-names>A</given-names></name><name name-style="western"><surname>Abdollahzadeh</surname><given-names>J</given-names></name><name name-style="western"><surname>Abreu</surname><given-names>VP</given-names></name><name name-style="western"><surname>Adamčíková</surname><given-names>K</given-names></name><name name-style="western"><surname>Albuquerque</surname><given-names>GMR</given-names></name><name name-style="western"><surname>Alexandrova</surname><given-names>AV</given-names></name><name name-style="western"><surname>Álvarez Duarte</surname><given-names>E</given-names></name><name name-style="western"><surname>Armstrong-Cho</surname><given-names>C</given-names></name><name name-style="western"><surname>Banniza</surname><given-names>S</given-names></name><name name-style="western"><surname>Barbosa</surname><given-names>RN</given-names></name><name name-style="western"><surname>Bellanger</surname><given-names>JM</given-names></name><name name-style="western"><surname>Bezerra</surname><given-names>JL</given-names></name><name name-style="western"><surname>Cabral</surname><given-names>TS</given-names></name><name name-style="western"><surname>Caboň</surname><given-names>M</given-names></name><name name-style="western"><surname>Caicedo</surname><given-names>E</given-names></name><name name-style="western"><surname>Cantillo</surname><given-names>T</given-names></name><name name-style="western"><surname>Carnegie</surname><given-names>AJ</given-names></name><name name-style="western"><surname>Carmo</surname><given-names>LT</given-names></name><name name-style="western"><surname>Castañeda-Ruiz</surname><given-names>RF</given-names></name><name name-style="western"><surname>Clement</surname><given-names>CR</given-names></name><name name-style="western"><surname>Čmoková</surname><given-names>A</given-names></name><name name-style="western"><surname>Conceição</surname><given-names>LB</given-names></name><name name-style="western"><surname>Cruz</surname><given-names>RHSF</given-names></name><name name-style="western"><surname>Damm</surname><given-names>U</given-names></name><name name-style="western"><surname>da Silva</surname><given-names>BDB</given-names></name><name name-style="western"><surname>da Silva</surname><given-names>GA</given-names></name><name name-style="western"><surname>da Silva</surname><given-names>RMF</given-names></name><name name-style="western"><surname>Santiago</surname><given-names>ALCMdA</given-names></name><name name-style="western"><surname>de Oliveira</surname><given-names>LF</given-names></name><name name-style="western"><surname>de Souza</surname><given-names>CAF</given-names></name><name name-style="western"><surname>Déniel</surname><given-names>F</given-names></name><name name-style="western"><surname>Dima</surname><given-names>B</given-names></name><name name-style="western"><surname>Dong</surname><given-names>G</given-names></name><name name-style="western"><surname>Edwards</surname><given-names>J</given-names></name><name name-style="western"><surname>Félix</surname><given-names>CR</given-names></name><name name-style="western"><surname>Fournier</surname><given-names>J</given-names></name><name name-style="western"><surname>Gibertoni</surname><given-names>TB</given-names></name><name name-style="western"><surname>Hosaka</surname><given-names>K</given-names></name><name name-style="western"><surname>Iturriaga</surname><given-names>T</given-names></name><name name-style="western"><surname>Jadan</surname><given-names>M</given-names></name><name name-style="western"><surname>Jany</surname><given-names>JL</given-names></name><name name-style="western"><surname>Jurjević</surname><given-names>Ž</given-names></name><name name-style="western"><surname>Kolařík</surname><given-names>M</given-names></name><name name-style="western"><surname>Kušan</surname><given-names>I</given-names></name><name name-style="western"><surname>Landell</surname><given-names>MF</given-names></name><name name-style="western"><surname>Leite Cordeiro</surname><given-names>TR</given-names></name><name name-style="western"><surname>Lima</surname><given-names>DX</given-names></name><name name-style="western"><surname>Loizides</surname><given-names>M</given-names></name><name name-style="western"><surname>Luo</surname><given-names>S</given-names></name><name name-style="western"><surname>Machado</surname><given-names>AR</given-names></name><name name-style="western"><surname>Madrid</surname><given-names>H</given-names></name><name name-style="western"><surname>Magalhães</surname><given-names>OMC</given-names></name><name name-style="western"><surname>Marinho</surname><given-names>P</given-names></name><name name-style="western"><surname>Matočec</surname><given-names>N</given-names></name><name name-style="western"><surname>Mešić</surname><given-names>A</given-names></name><name name-style="western"><surname>Miller</surname><given-names>AN</given-names></name><name name-style="western"><surname>Morozova</surname><given-names>OV</given-names></name><name name-style="western"><surname>Neves</surname><given-names>RP</given-names></name><name name-style="western"><surname>Nonaka</surname><given-names>K</given-names></name><name name-style="western"><surname>Nováková</surname><given-names>A</given-names></name><name name-style="western"><surname>Oberlies</surname><given-names>NH</given-names></name><name name-style="western"><surname>Oliveira-Filho</surname><given-names>JRC</given-names></name><name name-style="western"><surname>Oliveira</surname><given-names>TGL</given-names></name><name name-style="western"><surname>Papp</surname><given-names>V</given-names></name><name name-style="western"><surname>Pereira</surname><given-names>OL</given-names></name><name name-style="western"><surname>Perrone</surname><given-names>G</given-names></name><name name-style="western"><surname>Peterson</surname><given-names>SW</given-names></name><name name-style="western"><surname>Pham</surname><given-names>THG</given-names></name><name name-style="western"><surname>Raja</surname><given-names>HA</given-names></name></person-group> (<year>2018</year>) <article-title>Fungal Planet description sheets: 716–784.</article-title><source>Persoonia-Molecular Phylogeny and Evolution of <tp:taxon-name><tp:taxon-name-part taxon-name-part-type="kingdom">Fungi</tp:taxon-name-part></tp:taxon-name></source><volume>40</volume>: <fpage>240</fpage>–<lpage>393</lpage>. <ext-link xlink:type="simple" ext-link-type="doi" xlink:href="10.3767/persoonia.2018.40.10">https://doi.org/10.3767/persoonia.2018.40.10</ext-link></mixed-citation></ref><ref id="B4"><mixed-citation xmlns:xlink="http://www.w3.org/1999/xlink" xlink:type="simple"><person-group><name name-style="western"><surname>Chiriví-Salomón</surname><given-names>JS</given-names></name><name name-style="western"><surname>Danies</surname><given-names>G</given-names></name><name name-style="western"><surname>Restrepo</surname><given-names>S</given-names></name><name name-style="western"><surname>Sanjuan</surname><given-names>T</given-names></name></person-group> (<year>2015</year>) <italic><tp:taxon-name><tp:taxon-name-part taxon-name-part-type="genus">Lecanicillium</tp:taxon-name-part><tp:taxon-name-part taxon-name-part-type="species">sabanense</tp:taxon-name-part></tp:taxon-name></italic> sp. nov. (<tp:taxon-name><tp:taxon-name-part taxon-name-part-type="family">Cordycipitaceae</tp:taxon-name-part></tp:taxon-name>) a new fungal entomopathogen of coccids. Phytotaxa 234: 63–74. <ext-link xlink:type="simple" ext-link-type="doi" xlink:href="10.11646/phytotaxa.234.1.4">https://doi.org/10.11646/phytotaxa.234.1.4</ext-link></mixed-citation></ref><ref id="B12"><mixed-citation xmlns:xlink="http://www.w3.org/1999/xlink" xlink:type="simple"><person-group><name name-style="western"><surname>Huang</surname><given-names>SK</given-names></name><name name-style="western"><surname>Maharachchikumbura</surname><given-names>SSN</given-names></name><name name-style="western"><surname>Jeewon</surname><given-names>R</given-names></name><name name-style="western"><surname>Bhat</surname><given-names>DJ</given-names></name><name name-style="western"><surname>Phookamsak</surname><given-names>R</given-names></name><name name-style="western"><surname>Hyde</surname><given-names>KD</given-names></name><name name-style="western"><surname>Al-Sadi</surname><given-names>AM</given-names></name><name name-style="western"><surname>Kang</surname><given-names>JC</given-names></name></person-group> (<year>2018</year>) <italic><tp:taxon-name><tp:taxon-name-part taxon-name-part-type="genus">Lecanicillium</tp:taxon-name-part><tp:taxon-name-part taxon-name-part-type="species">subprimulinum</tp:taxon-name-part></tp:taxon-name></italic> (<tp:taxon-name><tp:taxon-name-part taxon-name-part-type="family">Cordycipitaceae</tp:taxon-name-part></tp:taxon-name>, <tp:taxon-name><tp:taxon-name-part taxon-name-part-type="order">Hypocreales</tp:taxon-name-part></tp:taxon-name>), a novel species from Baoshan, Yunnan. Phytotaxa 348: 99–108.</mixed-citation></ref><ref id="B9"><mixed-citation xmlns:xlink="http://www.w3.org/1999/xlink" xlink:type="simple"><person-group><name name-style="western"><surname>Gams</surname><given-names>W</given-names></name><name name-style="western"><surname>Hoog</surname><given-names>D</given-names></name><name name-style="western"><surname>Samson</surname><given-names>RA</given-names></name></person-group> (<year>1984</year>) <article-title>The hyphomycete genus Engyodontium a link between <italic><tp:taxon-name><tp:taxon-name-part taxon-name-part-type="genus">Verticillium</tp:taxon-name-part></tp:taxon-name></italic> and <italic><tp:taxon-name><tp:taxon-name-part taxon-name-part-type="genus">Aphanocladium</tp:taxon-name-part></tp:taxon-name></italic>.</article-title><source>Persoonia</source><volume>12</volume>: <fpage>135</fpage>–<lpage>147</lpage>.</mixed-citation></ref><ref id="B22"><mixed-citation xmlns:xlink="http://www.w3.org/1999/xlink" xlink:type="simple"><person-group><name name-style="western"><surname>Park</surname><given-names>MJ</given-names></name><name name-style="western"><surname>Hong</surname><given-names>SB</given-names></name><name name-style="western"><surname>Shin</surname><given-names>HD</given-names></name></person-group> (<year>2016</year>) <italic><tp:taxon-name><tp:taxon-name-part taxon-name-part-type="genus">Lecanicillium</tp:taxon-name-part><tp:taxon-name-part taxon-name-part-type="species">uredinophilum</tp:taxon-name-part></tp:taxon-name></italic> sp. nov. associated with rust fungi from Korea. Mycotaxon 130: 997–1005. <ext-link xlink:type="simple" ext-link-type="doi" xlink:href="10.5248/130.997">https://doi.org/10.5248/130.997</ext-link></mixed-citation></ref></ref-list></tp:taxon-treatment>
